# Supplementary material for: Clinical, Laboratory and Histological Features of Dipeptidyl Peptidase-4 Inhibitor Related Noninflammatory Bullous Pemphigoid
Source: J Clin Med. 2021 Apr 28;10(9):1916. doi: 10.3390/jcm10091916 (PMC8125701; doi:10.3390/jcm10091916)
Supplement: Supplementary file 1 [file jcm-10-01916-s001.zip]

Archive with 1 entries (1 files):
- jcm-1181265-supplementary.pdf
